# Supplementary material for: Evaluating healthcare priority setting at the meso level: A thematic review of empirical literature
Source: Wellcome Open Res. 2018 Feb 20;3:2. Originally published 2018 Jan 8. [Version 2] doi: 10.12688/wellcomeopenres.13393.2 (PMC5814743; doi:10.12688/wellcomeopenres.13393.2)
Supplement: Supplementary file 2 [file wellcomeopenres-3-15287-s0001.tgz]

Archive with 1 entries (1 files):
- ac2a4c36-bc34-46a3-9b84-a9feff544c7b.pdf
